# Supplementary material for: Choosing appropriate prosthetic ankle work to reduce the metabolic cost of individuals with transtibial amputation
Source: Sci Rep. 2018 Oct 17;8:15303. doi: 10.1038/s41598-018-33569-7 (PMC6193045; doi:10.1038/s41598-018-33569-7)
Supplement: Supplementary file 2 — Dataset 1 [file 41598_2018_33569_MOESM2_ESM.xlsx]

## Sheet: Data
Subject	PC power setting (%)	Walking speed (m/s)	Body mass (kg)	Cost of Transport						Metabolic Power (W/kg)						BiOM Net Ankle Work (J/kg)						BiOM Average Peak Ankle Power (W/kg)
				0	0.25	0.5	0.75	1	PC	0	0.25	0.5	0.75	1	PC	0	0.25	0.5	0.75	1	PC	0	0.25	0.5	0.75	1	PC
S1	0.57	1.17	83.7	0.3982	0.42	0.4133	0.365	0.3491	0.3817	4.56992	4.82033	4.74337	4.18909	4.00649	4.38159	-0.00360211	0.000347949	0.0806287	0.196868	0.243776	0.105548	0.32961	0.321232	1.47475	2.68805	2.91686	1.52138
S2	0.42	1.23	88	0.3781	0.4248	-	0.366	0.3473	0.3887	4.57299	5.13774		4.42609	4.19981	4.7011	0.00448091	0.0146374	-	0.21093	0.240729	0.0556787	0.357786	0.557943	-	2.78923	3.03644	1.22111
S3	0.45	1.28	79.3	0.3527	0.367	0.3063	0.3064	0.3111	0.3355	4.42883	4.60851	3.8465	3.84726	3.90691	4.21315	0.00396864	0.103656	0.245303	0.227811	0.248243	0.224368	0.464107	1.33821	2.9308	2.49438	2.73597	2.81524
S4	0.48	1.2	124.1	0.4228	0.4353	0.4162	0.3977	0.4085	0.41	4.97761	5.12461	4.89933	4.68114	4.80903	4.82667	0.00461311	0.0368233	0.110318	0.143415	0.128035	0.10915	0.407359	1.3564	1.99893	2.27685	2.38161	1.97389
S5	0.44	1.01	98	0.3964	0.4623	0.3939	0.3578	0.4064	0.4044	3.88754	4.58089	3.90323	3.50874	4.02643	4.00657	0.00373755	0.0185054	0.205927	0.160744	0.228085	0.0993493	0.340012	0.72659	2.43572	2.14187	2.33605	1.57928
S6	0.35	1.26	87.3	0.4148	0.3953	0.3645	0.3661	0.4146	0.3914	4.93389	4.70155	4.33512	4.3541	4.93046	4.65474	0.00492188	0.0818171	0.277084	0.325335	0.191825	0.129443	0.449747	1.33241	2.62416	2.63778	2.32441	1.86565
S8	0.38	1.25	107.5	0.3518	0.3417	0.3167	0.3226	0.3228	0.3274	4.33459	4.21008	3.901	3.97415	3.97614	4.03338	0.00694341	0.0714321	0.173447	0.173878	-	0.155977	0.557178	1.55618	2.08013	2.3179	-	1.98319
S9	0.26	1.18	74.1	0.4939	0.4881	0.4227	0.4411	0.3897	0.4613	5.70903	5.64215	4.88657	5.09906	4.50455	5.33324	0.00269447	0.00969501	0.115781	0.226071	0.257631	0.00736041	0.314357	0.450613	1.92339	3.46974	3.9458	0.399808
S10	0.39	1.25	65	0.4267	0.4301	0.3583	0.3894	0.3631	0.418	5.23274	5.27469	4.39389	4.7746	4.45199	5.1262	0.00405451	0.0694421	0.309631	0.221719	0.359832	0.109917	0.454219	1.46181	4.05698	3.19601	4.46794	1.6572
Mean	0.415556	1.20333	89.6667	0.403933	0.418289	0.373987	0.368011	0.368067	0.390933	4.73857	4.90006	4.36363	4.31714	4.31242	4.58629	0.00353471	0.0451507	0.189765	0.209641	0.237269	0.110755	0.408264	1.01126	2.44061	2.66798	3.01814	1.66853
Std Dev	0.0867628	0.0815475	17.9421	0.043569	0.0451521	0.0451922	0.0397807	0.0384831	0.0409707	0.538576	0.433974	0.44718	0.496833	0.379239	0.46744	0.00290993	0.0371194	0.0839222	0.0528581	0.065129	0.0604012	0.0801083	0.488119	0.793913	0.435906	0.793217	0.650542
